# Supplementary material for: Early life adversity impaired dorsal striatal synaptic transmission and behavioral adaptability to appropriate action selection in a sex-dependent manner
Source: Front Synaptic Neurosci. 2023 Apr 5;15:1128640. doi: 10.3389/fnsyn.2023.1128640 (PMC10116150; doi:10.3389/fnsyn.2023.1128640)
Supplement: Supplementary file 2 [file Data_Sheet_1.xlsx]

## Sheet: Figure 1
Figure 1. Electrophysiological recordings in CTL and LBN male mice
Figure 1E. Raw data for input output curve in DMS of CTL and LBN male mice																													Figure 1G. Raw data for AMPA/NMDA ratio in DMS of CTL and LBN male mice								Figure 1I. Raw data for PPR in DMS of CTL and LBN male mice								Figure 1J. Raw data for input output curve in DLS of CTL and LBN male mice
	CTL male mice																																													CTL male mice
Stimulation																						Stimulation								CTL male mice	LBN male mice							CTL male mice	LBN male mice						Stimulation
uA	Cell1	Cell2	Cell3	Cell1	Cell2	Cell2	Cell1	Cell2	Cell3	Cell4	Cell5	Cell1	Cell2	Cell3	Cell4	Cell1	Cell2	Cell3	Cell4	Cell5		uA	AVG	SEM	AVG POS					Ratio	Ratio							Ratio	Ratio						uA	Cell1	Cell2	Cell3	Cell4
10	0	0	0	0	0	0	-30.6164	0	0	-23.039	0	0	0	0	0	0	0	0	0	0		10	-2.68277	1.86675	2.68277					4.66486	2.06523							0.785126	0.753384						10	0	-24.2884	0	0
20	0	0	0	0	0	0	-181.936	-62.2097	-31.6662	-46.0979	-40.0788	0	-39.8529	-81.3318	0	0	0	0	0	0		20	-24.1587	10.0309	24.1587					4.72453	4.27589							0.949306	0.88594						20	0	-39.7684	0	0
30	0	0	0	0	-65.5782	0	-176.57	-143.705	-37.3175	-117.853	-20.1809	0	-68.2209	-120.823	0	0	0	0	-80.1179	0		30	-41.5183	12.8773	41.5183					4.4709	2.90763							0.988138	1.0458						30	0	-38.4632	-30.1417	-21.0576
40	0	0	-93.1136	0	-65.1824	0	-418.463	-341.903	-115.26	-399.092	-48.7118	0	-95.118	-97.4418	-93.5445	0	0	0	-261.651	0		40	-101.474	31.1902	101.474					1.93263	1.37526							0.997819	1.06682						40	-17.0392	-35.5275	-48.4534	-23.5088
50	-31.7308	0	-371.552	0	-58.5328	-57.7315	-467.995	-434.082	-160.016	-421.709	-136.21	-9.73893	-66.6891	-83.2506	-87.3166	0	0	0	-332.673	-147.704		50	-143.347	36.8453	143.347					2.94739	1.27805							1.01253	1.12661						50	-26.4254	-36.5075	-55.9232	-65.8046
60	-179.103	0	-606.197	0	-49.8803	-45.9667	-575.857	-607.659	-146	-501.722	-134.08	-161.592	-73.2883	-76.5752	-118.667	0	-93.0433	0	-369.863	-135.716		60	-193.761	47.5858	193.761					4.26128	1.43299							1.07884	1.13528						60	-29.5196	-65.0908	-73.8852	-51.2724
70	-141.683	-401.528	-1293.34	-64.3404	-185.289	-61.3048	-585.817	-586.83	-123.212	-616.617	-141.828	-135.56	-61.3947	-76.8078	-104.658	0	-77.3958	0	-397.219	-177.727		70	-261.627	70.0506	261.627					3.28485	2.50557							1.08593	1.28476						70	-122.572	-40.462	-157.167	-228.108
80	-138.12	-491.999	-1066.65	-48.641	-210.792	-112.498	-577.049	-703.545	-321.049	-782.125	-189.029	-261.399	-95.6751	-123.94	-158.843	-55.961	-95.634	-76.1536	-310.707	-193.129		80	-300.647	62.808	300.647					3.43571	3.04161							1.20476	1.36383						80	-89.2482	-207.991	-282.173	-193.541
90	-286.142	-525.649	-1249.45	-44.6248	-171.653	-151.113	-837.135	-536.503	-363.517	-781.333	-167.097	-185.728	-57.6463	-84.1523	-180.435	-71.5736	-76.18	-52.2791	-496.145	-147.92		90	-323.314	72.5711	323.314					4.11088	4.2709							1.2406	1.39397						90	-79.589	-169.371	-276.458	-249.121
100	-244.59	-691.268	-1636.98	-86.7821	-164.816	-151.62	-825.129	-736.097	-315.199	-818.729	-171.787	-236.994	-81.6014	-201.71	-174.2	-65.195	-82.349	-50.097	-329.445	-185.495		100	-362.504	88.2444	362.504					4.46884	1.93826							1.28243	1.40474						100	-72.1516	-165.772	-439.593	-246.056
110	-360.748	-579.478	-1782.02	-63.28	-197.361	-76.6007	-819.057	-868.687	-346.401	-812.318	-234.335	-247.962	-103.598	-175.23	-227.098	-186.233	-106.609	-52.0359	-390.695	-173.912		110	-390.183	93.0743	390.183					5.57112	2.24602							1.30503	1.43944						110	-114.444	-148.315	-448.197	-258.781
120	-298.797	-714.027	-1851.33	-70.8776	-228.68	-171.997	-759.004	-915.906	-522.52	-968.356	-302.228	-239.617	-126.85	-209.307	-239.383	-112.256	-90.5065	-89.3797	-461.505	-222.749		120	-429.764	97.3676	429.764					4.08968	3.57065							1.12606	1.45332						120	-205.654	-69.4269	-395.95	-363.715
130	-480.931	-846.577	-2013.27	-140.342	-281.79	-199.103	-923.117	-917.814	-497.606	-1054.64	-336.844	-259.684	-188.647	-220.706	-288.525	-127.558	-52.5551	-38.4493	-473.469	-321.813		130	-483.172	105.406	483.172					4.50193	4.05125							1.45807	1.61153						130	-183.805	-102.495	-548.433	-377.009
140	-521.307	-1034.61	-2068.25	-156.4	-330.146	-180.143	-1312.18	-976.526	-491.142	-964.016	-384.543	-237.891	-113.355	-200.333	-320.069	-124.402	-96.721	-77.0871	-532.763	-323.452		140	-522.267	114.197	522.267					6.88344	4.66009							1.26349	1.6265						140	-193.462	-62.326	-647.284	-361.869
150	-621.39	-1007.63	-2499.46	-122.436	-326.789	-225.495	-1385.01	-940.741	-553.315	-1014.07	-393.192	-260.493	-160.032	-194.868	-244.569	-143.744	-143.366	-126.794	-645.173	-338.712		150	-567.364	130.336	567.364					1.49923	2.75502							1.49848	1.70241						150	-154.842	-113.312	-631.814	-361.176
160	-606.564	-1076.94	-2551.22	-181.214	-390.022	-268.529	-1244.18	-1114.26	-615.006	-1112.31	-417.444	-285.77	-126.819	-194.225	-248.822	-162.418	-181.075	-130.457	-530.994	-338.051		160	-588.816	131.874	588.816					3.57902	5.50089							1.06956	1.72194						160	-179.328	-143.49	-588.122	-414.135
170	-660.619	-1085.9	-2772.34	-160.749	-427.782	-293.512	-1208.05	-1179.37	-736.446	-1146.61	-471.72	-334.632	-104.158	-229.332	-208.404	-153.583	-188.302	-242.789	-546.73	-367.239		170	-625.913	140.128	625.913					5.17275								0.833142	1.72771						170	-185.56	-155.857	-796.236	-586.554
180	-604.61	-1292.48	-2831.49	-198.259	-587.929	-258.109	-1260.15	-1071.19	-746.241	-1105.63	-550.474	-347.493	-160.065	-224.036	-290.52	-182.99	-170.146	-221.977	-634.479	-287.002		180	-651.263	142.51	651.263					5.43484								1.0971							180	-120.195	-158.852	-814.031	-518.505
190	-614.626	-1363.63	-2896.95	-136.892	-837.725	-364.121	-1098.8	-1004.35	-739.197	-1224.63	-569.198	-192.758	-142.647	-216.094	-195.73	-111.205	-170.731	-343.44	-680.49	-385.312		190	-664.426	146.477	664.426					7.04117								1.32012							190	-227.713	-214.106	-1206.92	-474.62
200	-694.171	-1388.55	-3177.7	-274.009	-782.458	-253.416	-1425.5	-1201.6	-680.95	-1193.97	-526.629	-304.986	-212.204	-202.569	-231.276	-149.984	-272.476	-353.437	-766.832	-569.443		200	-733.108	158.275	733.108													1.35006							200	-280.045	-305.093	-1029.27	-457.192
																													Average	4.31974	2.99221						Average	1.14733	1.33788
	LBN male mice																												SEM	0.32406	0.320338						SEM	0.043283	0.0721425							LBN male mice
Stimulation																						Stimulation																							Stimulation
uA	Cell1	Cell2	Cell3	Cell4	Cell1	Cell2	Cell3	Cell1	Cell2	Cell3	Cell1	Cell2	Cell3	Cell1	Cell2	Cell3	Cell4					uA	AVG	SEM	AVG POS																				uA	Cell1	Cell2	Cell3	Cell4
10	0	0	0	0	0	0	0	0	0	0	0	-121.895	0	-23.6443	-21.1488	0	-102.956					10	-15.8615	9.03177	15.8615																				10	0	0	0	0
20	0	0	0	0	0	0	0	-15.243	0	0	0	-253.303	0	-95.7293	-149.485	0	-412.267					20	-54.4722	28.1427	54.4722					Statistical test: Two-tailed Student's t-test								Statistical test: Two-tailed Student's t-test							20	0	0	0	0
30	0	0	0	0	0	0	0	-25.8118	-49.0063	-15.0355	0	-269.699	0	-100.801	-539.16	0	-360.732					30	-80.0144	38.2606	80.0144																				30	0	0	0	0
40	0	0	0	0	0	0	0	-26.7689	-96.5766	-60.406	0	-368.708	0	-114.569	-638.853	0	-406.066					40	-100.703	45.5114	100.703																				40	0	0	-17.6324	0
50	0	0	0	0	0	0	0	-81.756	-132.276	-123.399	0	-405.249	0	-180.936	-826.681	0	-465.139					50	-130.32	55.8166	130.32																				50	0	-19.5161	-42.4968	-23.0261
60	-16.9935	0	0	-49.0781	0	0	0	-139.311	-174.546	-125.608	0	-536.598	0	-144.384	-984.42	0	-568.376					60	-161.136	67.1878	161.136					P value	0.00678622							P value	0.0317508						60	-23.3774	-20.1454	-75.0395	-24.458
70	-31.0113	0	0	-59.564	0	0	0	-144.632	-234.194	-131.775	0	-718.212	0	-142.309	-972.997	-61.6611	-625.896					70	-183.662	71.8084	183.662					P value summary	**							P value summary	*						70	-30.926	-23.7455	-62.3939	-17.175
80	-123.436	0	0	-51.8011	0	0	0	-223.897	-170.653	-124.156	-78.0091	-730.476	0	-129.185	-1033.46	-70.1575	-722.11					80	-203.373	75.7372	203.373																				80	-59.8774	-41.3448	-64.7813	-22.8968
90	-101.988	0	-54.2376	-49.3336	0	0	0	-164.709	-181.682	-165.508	-104.848	-751.54	-38.5682	-144.839	-1231.27	-79.8169	-1031.23					90	-241.151	91.9317	241.151																				90	-58.0043	-58.6027	-27.0728	-78.1213
100	-171.308	-62.9383	-93.9829	-122.872	0	0	0	-176.684	-165.058	-222.732	-302.29	-772.441	-46.4898	-169.523	-1301.71	-103.988	-1182.29					100	-287.9	97.3591	287.9																				100	-50.7491	-112.048	-47.4764	-50.4743
110	-138.771	-129.05	-69.2855	-93.2086	-55.9882	-29.3447	0	-336.478	-288.805	-83.916	-291.993	-937.844	-39.7463	-192.044	-1487.44	-98.8562	-1072.73					110	-314.441	104.186	314.441																				110	-102.363	-84.94	-44.7834	-47.4055
120	-226.139	-162.191	-55.2978	-82.4121	-76.8116	-14.711	0	-381.232	-285.222	-240.664	-143.542	-901.631	-45.6534	-186.599	-1466.24	-110.114	-1224.69					120	-329.597	106.127	329.597																				120	-176.168	-102.68	-59.4199	-84.1351
130	-185.312	-217.706	-76.0283	-92.7558	-61.4487	-25.1697	0	-372.232	-242.42	-267.979	-262.118	-997.5	-84.3691	-201.202	-1493.3	-124.565	-1414.65					130	-359.927	113.846	359.927																				130	-168.815	-136.489	-95.3123	-106.788
140	-204.142	-190.983	-125.848	-159.407	-177.485	-24.9065	0	-380.638	-384.336	-257.038	-286.099	-1027.55	-33.5363	-161.112	-1444.49	-115.772	-1396.92					140	-374.721	110.8	374.721																				140	-175.618	-136.396	-54.3168	-127.265
150	-192.925	-307.523	-150.568	-115.717	-242.626	-72.8552	-68.1087	-421.924	-363.871	-175.302	-117.912	-1022.83	-107.772	-189.631	-1544.67	-95.4772	-1443.07					150	-390.164	114.647	390.164																				150	-273.023	-183.244	-41.1503	-97.226
160	-307.716	-356.101	-269.099	-135.148	-212.327	-56.8686	-73.5479	-514.579	-319.381	-273.946	-386.14	-1070.47	-46.0876	-230.784	-1561.47	-90.7857	-1566.89					160	-439.491	117.826	439.491																				160	-250.92	-162.245	-63.4854	-106.777
170	-186.493	-399.587	-333.399	-266.702	-293.57	-177.208	-321.625	-298.198	-338.543	-290.289	-315.15	-1137.94	-131.22	-188.978	-1493.32	-135.835	-1593.78					170	-464.813	112.596	464.813																				170	-320.307	-215.967	-93.4973	-70.0395
180	-245.932	-383.276	-320.381	-238.258	-232.192	-514.527	-125.635	-359.869	-407.666	-296.142	-366.828	-1243.72	-73.4684	-182.274	-1825.1	-95.164	-1519.45					180	-495.876	125.342	495.876																				180	-437.265	-177.166	-128.232	-127.749
190	-421.065	-407.516	-292.93	-249.769	-308.362	-398.914	-172.887	-325.032	-346.799	-289.269	-347.264	-1214.56	-131.249	-188.848	-1580.65	-202.914	-1799.65					190	-510.452	122.515	510.452																				190	-461.999	-188.381	-138.609	-95.1864
200	-368.51	-575.922	-373.939	-192.9	-362.088	-393.134	-664.885	-436.573	-384.276	-246.825	-329.159	-1210.6	-151.454	-173.518	-1620.89	-245.697	-1779.8					200	-559.422	120.256	559.422																				200	-383.723	-302.967	-140.618	-206.904
																						Statistical test: RM two-way ANOVA
																						Dependent Variable: Stimulation Intensity
																						ANOVA table	F (DFn, DFd)	P value	P value summary
																						Intensity x Group	F (19, 665) = 1.007	P = 0.4498	ns
																						Intensity	F (19, 665) = 31.58	P < 0.0001	****
																						Group	F (1, 35) = 0.5316	P = 0.4708	ns
[truncated: 29 more columns]

## Sheet: Figure 2
Figure 2. Outcome devaluation in CTL and LBN male mice
Figure 2B. Raw data for lever presses per minute in the Random Ratio context in CTL and LBN male mice								Figure 2C. Raw data for normaized lever presses in the Random Ratio context in CTL and LBN male mice								Figure 2D. Raw data for devaluation index in the Random Ratio context in CTL and LBN male mice								Figure 2E. Raw data for lever presses per minute in the Random Interval context in CTL and LBN male mice								Figure 2F. Raw data for normaized lever presses in the Random Interval context in CTL and LBN male mice								Figure 2G. Raw data for devaluation index in the Random Interval context in CTL and LBN male mice
RR								RR								RR								RI								RI								RI
	CTL male mice		LBN male mice						CTL male mice		LBN male mice						CTL male mice	LBN male mice							CTL male mice		LBN male mice						CTL male mice		LBN male mice						CTL male mice	LBN male mice
	Valued day	Devalued day	Valued day	Devalued day					Valued day	Devalued day	Valued day	Devalued day													Valued day	Devalued day	Valued day	Devalued day					Valued day	Devalued day	Valued day	Devalued day
	15.8	3.8	13.2	5.4					0.81	0.19	0.71	0.29					0.612245	0.42							6.4	1.8	4.2	2.2					0.780488	0.219512	0.66	0.34					0.560976	0.31
	7.6	2.6	28.83	12.8					0.75	0.25	0.69	0.31					0.490196	0.39							3	3.4	9.6	4					0.46875	0.53125	0.71	0.29					-0.0625	0.41
	5.6	4.6	10.6	6.6					0.55	0.45	0.62	0.38					0.0980392	0.23							4.2	3.4	8.6	5					0.552632	0.447368	0.63	0.37					0.105263	0.26
	23.8	15	10.2	9.72					0.61	0.39	0.51	0.49					0.226804	0.02							6	1.8	8.2	6.6					0.769231	0.230769	0.55	0.45					0.538462	0.11
	17	6.6	40.2	21.2					0.72	0.28	0.65	0.35					0.440678	0.31							3.6	2.8	13.2	6					0.5625	0.4375	0.69	0.31					0.125	0.38
	4	3.2	21.4	12					0.56	0.44	0.64	0.36					0.111111	0.28							4.6	4.4	8.8	3.6					0.511111	0.488889	0.71	0.29					0.0222222	0.42
			13.2	6.4							0.67	0.33						0.35									1.8	3.57							0.34	0.66						-0.33
			6.8	15							0.31	0.69						-0.38									5.4	8							0.4	0.6						-0.19
			14.2	13							0.52	0.48						0.04									1.4	7.2							0.16	0.84						-0.67
Average	12.3	5.96667	17.6256	11.3467				Average	0.666667	0.333333	0.591111	0.408889				Average	0.329846	0.184444						Average	4.63333	2.93333	6.8	5.13				Average	0.607452	0.392548	0.538889	0.461111				Average	0.214904	0.0777778
SEM	3.17522	1.89344	3.57846	1.66965				SEM	0.0441714	0.0441714	0.0420794	0.0420794				SEM	0.0875485	0.084871						SEM	0.545079	0.415264	1.29572	0.646495				SEM	0.0546686	0.0546686	0.0652866	0.0652866				SEM	0.109337	0.129323
	Statistical test: RM two-way ANOVA								Statistical test: One sample t-test (0.5 hypothetical mean)								Statistical test: Two-tailed Student's t-test								Statistical test: RM two-way ANOVA								Statistical test: One sample t-test (0.5 hypothetical mean)								Statistical test: Two-tailed Student's t-test
	Dependent Variable: Devaluation state (Value day vs. Devalued day)								CTL male mice		LBN male mice														Dependent Variable: Devaluation state (Value day vs. Devalued day)								CTL male mice		LBN male mice
									Valued day	Devalued day	Valued day	Devalued day																					Valued day	Devalued day	Valued day	Devalued day
	ANOVA table	F (DFn, DFd)	P value	P value summary				P value (two tailed)	0.013	0.013	0.0623	0.0623					P value	0.2697							ANOVA table	F (DFn, DFd)	P value	P value summary				P value (two tailed)	0.1092	0.1092	0.5679	0.5679					P value	0.4605
	Devaluation state x LBN condition	F (1, 13) = 0.0002105	P = 0.9886	ns				P value Summary	*	*	ns	ns					P value summary	ns							Devaluation state x LBN condition	F (1, 13) = 0.0002461	P = 0.9877	ns				P value Summary	ns	ns	ns	ns					P value summary	ns
	Devaluation state	F (1, 13) = 11.30	P = 0.0051	**																					Devaluation state	F (1, 13) = 3.106	P = 0.1015	ns
	LBN condition	F (1, 13) = 2.229	P = 0.1593	ns																					LBN condition	F (1, 13) = 5.604	P = 0.0341	*

## Sheet: Figure 3
Figure 3. Electrophysiological recordings in CTL and LBN female mice
Figure 3E. Raw data for input output curve in DMS of CTL and LBN female mice																								Figure 3G. Raw data for AMPA/NMDA ratio in DMS of CTL and LBN female mice								Figure 3I. Raw data for PPR in DMS of CTL and LBN female mice								Figure 3J. Raw data for input output curve in DLS of CTL and LBN female mice
	CTL female mice																																								CTL female mice
Stimulation																	Stimulation								CTL female mice	LBN female mice							CTL female mice	LBN female mice						Stimulation
uA	Cell1	Cell2	Cell3	Cell4	Cell5	Cell1	Cell2	Cell3	Cell4	Cell5	Cell3	Cell4	Cell5				uA	AVG	SEM	AVG POS					Ratio	Ratio							Ratio	Ratio						uA	Cell1	Cell2	Cell3	Cell4	Cell5	Cell6	Cell7	Cell1	Cell2
10	0	-19.8813	-27.8984	0	-16.7905	0	0	0	0	0	0	0	0				10	-4.96694	2.69709	4.96694					3.97453	3.60339							0.882817	0.963554						10	0	0	0	0	0	0	0	0	0
20	0	-55.1078	-41.4377	0	-99.4258	0	0	0	0	0	-17.4017	0	0				20	-16.4133	8.56353	16.4133					5.55842	3.63848							0.988283	1.08476						20	0	-29.0322	-120.135	0	0	0	0	0	0
30	0	-62.4697	-26.6403	0	-153.822	-29.3145	0	0	0	0	-108.187	0	0				30	-29.2641	13.7989	29.2641					6.10924	3.71115							1.15364	1.09977						30	0	-32.216	-327.247	0	0	0	0	-56.1427	0
40	0	-75.6135	-27.9938	0	-362.218	-40.5572	0	0	-28.9042	-54.0821	-71.9442	0	0				40	-50.8702	27.1089	50.8702					6.95208	7.82639							1.19785	1.18576						40	0	-44.5616	-377.082	-161.865	0	0	-32.4659	-249.804	-211.357
50	-79.1144	-97.222	-189.141	0	-261.983	-35.4987	0	0	-40.3526	-118.596	-141.014	-31.9547	0				50	-76.5289	22.905	76.5289					7.1974								1.26281	1.38654						50	-82.4599	-32.74	-604.684	-183.836	0	0	-38.0262	-178.846	-160.225
60	-53.6756	-108.62	-143.134	0	-519.086	-47.5068	0	-40.4294	-83.8751	-235.327	-169.724	-31.6822	-29.7912				60	-112.527	38.978	112.527					2.98069	4.91404							1.16453	1.04987						60	-104.508	-64.6693	-507.017	-264.761	0	0	-60.8172	-197.877	-206.603
70	-24.441	-144.351	-216.73	-34.1036	-405.03	-97.7246	0	-64.3265	-98.5658	-193.665	-118.438	-88.6526	-21.4144				70	-115.957	30.1784	115.957					3.18272	4.94166							1.19429	1.05899						70	-75.6233	-172.092	-583.388	-515.461	0	-36.717	-42.5601	-240.686	-219.538
80	-113.646	-324.768	-275.128	-38.5566	-468.231	-111.278	-28.254	-110.345	-255.524	-242.287	-105.052	-195.223	-29.7485				80	-176.772	36.512	176.772					3.28511	5.57922							1.45189	1.15433						80	-149.803	-167.402	-734.278	-536.968	-50.6023	-27.7381	-114.684	-241.476	-174.085
90	-132.128	-244.427	-174.821	-47.5647	-422.249	-67.8762	-180.723	-144.468	-149.469	-229.21	-127.809	-152.334	-23.1755				90	-161.25	28.1246	161.25					4.55279	5.81513							1.47303	1.30122						90	-163.148	-231.066	-694.123	-683.937	-69.1539	-38.6277	-136.79	-283.051	-246.364
100	-82.3099	-175.278	-344.802	-17.2509	-572.576	-48.5363	-104.6	-116.74	-295.106	-176.432	-82.7168	-211.108	-37.3169				100	-174.213	42.9606	174.213						3.88625							1.49532	0.930114						100	-221.193	-200.902	-742.476	-666.929	-109.165	-53.9361	-102.305	-231.893	-173.93
110	-139.607	-417.377	-305.805	-29.052	-690.215	-81.182	-145.792	-191.439	-362.306	-276.578	-212.565	-255.534	-114.471				110	-247.84	48.1564	247.84					4.95058	4.85599							1.14781	1.03441						110	-218.811	-169.847	-911.399	-650.446	-65.2058	-53.2273	-167.936	-373.272	-156.497
120	-196.677	-359.69	-331.033	-87.8351	-747.673	-88.7641	-111.659	-104.193	-324.966	-274.494	-204.11	-225.868	-83.6609				120	-241.586	50.4765	241.586					5.33859	5.20494							1.6502	1.08056						120	-166.644	-204.828	-815.328	-799.84	-116.672	-34.444	-139.538	-347.066	-151.728
130	-219.887	-387.873	-362.506	-63.5273	-684.543	-85.4161	-107.196	-97.1399	-452.169	-482.693	-163.542	-290.784	-137.153				130	-271.879	52.9688	271.879					6.51745	3.44814							1.70704	0.898784						130	-171.362	-203.404	-908.003	-681.311	-121.595	-27.4345	-202.36	-349.26	-240.775
140	-196.831	-426.327	-329.114	-179.811	-660.811	-82.2815	-161.879	-176.27	-494.658	-392.242	-160.766	-272.655	-138.006				140	-282.435	46.8654	282.435						8.41361								1.30311						140	-208.107	-240.37	-1013.87	-872.967	-118.263	-45.4171	-274.905	-329.431	-256.78
150	-182.979	-329.099	-356.241	-74.8884	-497.932	-127.669	-205.212	-115.092	-547.041	-418.626	-123.048	-228.349	-170.838				150	-259.77	42.9385	259.77						6.46111								1.06488						150	-126.738	-299.168	-1136.58	-780.646	-84.4101	-57.2826	-216.207	-333.486	-293.8
160	-196.12	-425.741	-290.344	-80.9414	-574.765	-126.103	-231.243	-176.587	-454.94	-398.651	-151.63	-471.98	-225.234				160	-292.637	43.1597	292.637														1.13209						160	-150.79	-311.685	-904.116	-851.71	-136.753	-166.332	-189.283	-453.233	-238.516
170	-260.714	-523.991	-312.373	-70.1527	-576.189	-146.062	-309.885	-226.24	-393.855	-472.708	-207.054	-373.536	-354.371				170	-325.164	40.6376	325.164																				170	-294.496	-266.234	-1132.27	-839.126	-148.022	-173.735	-282.564	-337.368	-259.502
180	-196.54	-593.561	-273.735	-178.285	-549.75	-149.063	-236.834	-134.39	-579.254	-454.238	-110.675	-321.353	-212.002				180	-306.898	48.9739	306.898																				180	-214.743	-332.202	-1262.73	-939.186	-130.12	-207.447	-185.062	-545.105	-398.854
190	-193.597	-551.167	-348.454	-135.175	-530.973	-114.966	-292.874	-300.207	-627.905	-476.868	-207.016	-445.186	-260.455				190	-344.988	46.364	344.988																				190	-246.518	-338.327	-1286.94	-909.045	-227.854	-163.616	-259.354	-520.297	-273.227
200	-311.282	-668.827	-413.196	-212.155	-440.816	-161.488	-415.899	-407.118	-653.394	-461.099	-290.854	-452.272	-315.151				200	-400.273	41.1565	400.273																				200	-285.691	-353.066	-1164.9	-830.062	-222.495	-169.153	-282.732	-490.779	-367.397
																								Average	5.04997	5.16425						Average	1.28996	1.10805
	LBN female mice																							SEM	0.427676	0.416592						SEM	0.0686552	0.0336932							LBN female mice
Stimulation																	Stimulation																							Stimulation
uA	Cell1	Cell4	Cell5	Cell1	Cell2	Cell3	Cell4	Cell1	Cell2	Cell3	Cell1	Cell1	Cell2	Cell3	Cell5		uA	AVG	SEM	AVG POS																				uA	Cell1	Cell2	Cell3	Cell4	Cell1	Cell2	Cell3	Cell4	Cell1
10	0	0	0	0	0	0	0	0	0	0	0	0	0	0	0		10	0	0	0																				10	0	0	0	0	0	0	0	0	0
20	0	-27.8124	-174.185	0	0	0	0	0	0	0	0	0	0	0	0		20	-13.4665	11.6279	13.4665					Statistical test: Two-tailed Student's t-test								Statistical test: Two-tailed Student's t-test							20	0	-22.8142	0	0	0	0	0	0	-41.6903
30	0	-55.5855	-162.322	0	0	0	0	0	-37.4166	-38.0223	0	0	0	0	0		30	-19.5564	11.2434	19.5564																				30	0	-33.4496	0	0	0	0	-156.156	-69.6437	-41.6199
40	0	-158.776	-150.452	0	-12.752	0	-38.2267	0	-96.2282	-63.9952	0	0	0	-72.2548	0		40	-39.5124	14.5778	39.5124																				40	0	-29.4939	0	0	-61.5557	-141.688	-78.1337	-65.0944	-28.3669
50	0	-203.399	-136.194	-137.999	-18.8002	0	-19.6554	-67.8174	-80.7931	-62.9674	-50.0964	-91.0851	-63.7036	-286.329	0		50	-81.256	20.9995	81.256																				50	0	-30.6432	-26.3391	-28.5196	-52.912	-185.457	-148.641	-265.876	-30.9488
60	0	-164.528	-300.611	-127.438	-25.6211	-164.855	-43.9528	-124.108	-180.635	-56.8546	-52.8293	-103.243	-97.5921	-363.221	-35.0323		60	-122.701	26.2772	122.701					P value	0.850412							P value	0.0286508						60	0	-30.806	-58.379	-37.3059	-118.481	-259.065	-106.538	-473.788	-50.9553
70	0	-258.492	-313.188	-120.449	-59.0328	-202.264	-57.6811	-134.525	-190.289	-101.145	-52.1593	-146.171	-99.9789	-403.456	-58.3083		70	-146.476	28.4608	146.476					P value summary	ns							P value summary	*						70	0	-35.5703	-63.2414	-49.3714	-143.572	-249.427	-227.515	-521.273	-85.9545
80	0	-379.174	-329.9	-252.22	-157.81	-299.515	-71.8297	-87.9315	-259.809	-99.8157	-74.6576	-230.466	-131.338	-421.484	-39.2166		80	-189.011	33.8369	189.011																				80	0	-36.8922	-60.0536	-56.9071	-219.538	-415.714	-209.865	-534.922	-68.4815
90	-68.854	-333.15	-225.702	-181.41	-133.015	-416.895	-101.057	-129.91	-216.472	-49.7388	-64.2872	-220.563	-151.097	-536.915	-48.8489		90	-191.861	36.6199	191.861																				90	0	-60.0102	-57.95	-50.1007	-343.764	-294.264	-161.663	-666.315	-76.1261
100	-71.43	-401.944	-347.858	-199.979	-229.779	-539.431	-75.3996	-113.543	-286.514	-183.768	-46.1712	-247.572	-203.95	-523.122	-76.3626		100	-236.455	40.9252	236.455																				100	-31.5803	-112.797	-62.182	-100.623	-237.875	-396.378	-210.757	-665.271	-66.0222
110	-43.9322	-399.145	-396.451	-244.758	-128.613	-511.87	-55.7449	-116.3	-353.988	-92.9226	-68.8881	-244.159	-214.769	-695.035	-113.897		110	-245.365	49.3253	245.365																				110	-39.4836	-96.7439	-78.3063	-121.198	-380.769	-424.514	-271.785	-766.216	-94.7914
120	-65.0878	-471.82	-332.125	-236.671	-147.841	-612.529	-91.9351	-189.827	-305.179	-173.986	-81.325	-310.358	-260.602	-584.483	-69.6875		120	-262.23	45.9796	262.23																				120	-36.7366	-92.551	-134.007	-133.65	-275.743	-517.456	-207.098	-710.462	-101.722
130	-659.424	-509.362	-286.537	-205.688	-156.706	-528.183	-87.1972	-163.573	-350.743	-196.329	-140.092	-247.397	-313.383	-800.204	-114.894		130	-317.314	55.2226	317.314																				130	-52.0197	-137.943	-95.4375	-137.361	-416.884	-74.8645	-181.591	-890.057	-94.1805
140	-112.314	-606.027	-344.074	-410.646	-197.092	-811.914	-70.1076	-132.154	-411.15	-152.187	-113.563	-285.825	-410.652	-723.637	-61.7707		140	-322.874	61.972	322.874																				140	-84.8397	-71.057	-68.7823	-92.192	-415.682	-648.905	-277.22	-878.467	-110.661
150	-88.2001	-703.899	-449.103	-435.264	-184.035	-860.107	-61.7499	-223.609	-321.767	-199.133	-196.161	-250.529	-499.982	-685.559	-70.1541		150	-348.617	64.298	348.617																				150	-96.7888	-229.535	-158.807	-135.945	-408.451	-682.692	-280.06	-912.227	-98.4849
160	-158.259	-583.713	-333.312	-488.466	-237.091	-900.018	-74.8358	-228.219	-383.356	-166.774	-166	-360.131	-582.515	-648.743	-162.218		160	-364.91	60.1796	364.91																				160	-93.1534	-154.224	-207.792	-95.8108	-439.615	-640.708	-323.719	-891.148	-58.8446
170	-134.888	-680.397	-500.943	-445.839	-174.096	-982.8	-76.8481	-234.322	-329.528	-176.026	-209.426	-267.849	-612.936	-897.172	-139.198		170	-390.818	74.064	390.818																				170	-70.3511	-205.446	-171.915	-76.0921	-499.405	-744.044	-341.553	-1061.66	-102.219
180	-257.516	-694.223	-344.917	-545.907	-184.597	-936.885	-138.087	-185.712	-467.88	-228.937	-181.351	-404.037	-732.639	-757.356	-140.252		180	-413.353	67.795	413.353																				180	-122.858	-253.39	-150.806	-123.884	-474.403	-605.394	-288.574	-981.967	-66.3266
190	-373.426	-916.823	-306.127	-578.345	-274.657	-923.064	-212.126	-260.206	-339.078	-178.833	-113.629	-338.134	-710.353	-797.537	-227.828		190	-436.678	70.8741	436.678																				190	-140.135	-190.669	-332.244	-117.022	-444.045	-636.385	-246.635	-1039.05	-86.4604
200	-361.753	-974.798	-386.825	-482.424	-250.327	-969.81	-246.672	-372.824	-471.818	-316.498	-135.687	-500.217	-740.536	-765.217	-322.096		200	-486.5	67.0953	486.5																				200	-105.156	-255.278	-357.748	-268.423	-557.905	-679.052	-332.607	-1192.33	-80.945
																	Statistical test: RM two-way ANOVA
																	Dependent Variable: Stimulation Intensity
																	ANOVA table	F (DFn, DFd)	P value	P value summary
																	Intensity x Group	F (19, 494) = 0.9668	P = 0.4995	ns
																	Intensity	F (19, 494) = 48.53	P < 0.0001	****
																	Group	F (1, 26) = 0.5524	P = 0.4640	ns
[truncated: 15 more columns]

## Sheet: Figure 4
Figure 4. Outcome devaluation in CTL and LBN female mice
Figure 4A. Raw data for lever presses per minute in the Random Ratio context in CTL and LBN female mice								Figure 4B. Raw data for normaized lever presses in the Random Ratio context in CTL and LBN female mice								Figure 4C. Raw data for devaluation index in the Random Ratio context in CTL and LBN female mice								Figure 4D. Raw data for lever presses per minute in the Random Interval context in CTL and LBN female mice								Figure 4E. Raw data for normaized lever presses in the Random Interval context in CTL and LBN female mice								Figure 4F. Raw data for devaluation index in the Random Interval context in CTL and LBN female mice
RR								RR								RR								RI								RI								RI
	CTL female mice		LBN female mice						CTL females		LBN females						CTL female mice	LBN female mice							CTL females		LBN females						CTL females		LBN females						CTL female mice	LBN female mice
	Valued day	Devalued day	Valued day	Devalued day					Valued day	Devalued day	Valued day	Devalued day													Valued day	Devalued day	Valued day	Devalued day					Valued day	Devalued day	Valued day	Devalued day
	16	7.2	14.2	3					0.689655	0.310345	0.825581	0.174419					0.333333	0.651163							4.2	2.8	3	2.2					0.6	0.4	0.576923	0.423077					0.2	0.153846
	10.6	5.6	21.2766	14.8734					0.654321	0.345679	0.588564	0.411436					0.308642	0.0309278							1.6	4.6	9.2	8.2					0.258065	0.741935	0.528736	0.471264					-0.483871	0.0574713
	22.2	7.2	32.973	26.7241					0.755102	0.244898	0.552338	0.447662					0.510204	0.104676							14.8	5	9.2	22.6					0.747475	0.252525	0.289308	0.710692					0.494949	-0.421384
	4.4	4	13.8	18.8					0.52381	0.47619	0.423313	0.576687					0.047619	-0.153374							1.4	2.8	13.6	13.8					0.333333	0.666667	0.49635	0.50365					-0.333333	-0.00729927
	18.2	8.2	18.2	12					0.689394	0.310606	0.602649	0.397351					0.378788	0.205298							6	4.8	8.8	7					0.555556	0.444444	0.556962	0.443038					0.111111	0.113924
	14	1	28.4	10.6					0.933333	0.0666667	0.728205	0.271795					0.866667	0.45641							6.4	7	11.4	4.6					0.477612	0.522388	0.7125	0.2875					-0.0447761	0.425
	10.6	9.4	15.6	10.6					0.53	0.47	0.59542	0.40458					0.06	0.19084							4.2	1.2	10.4	6.2					0.777778	0.222222	0.626506	0.373494					0.555556	0.253012
			7.6	6							0.558824	0.441176						0.117647									2.2	5.2							0.297297	0.702703						-0.405405
			22	4.2							0.839695	0.160305						0.679389									8.2	2.6							0.759259	0.240741						0.518519
Average	13.7143	6.08571	19.3388	11.8664				Average	0.682231	0.317769	0.634954	0.365046				Average	0.357893	0.253664						Average	5.51429	4.02857	8.44444	8.04444				Average	0.535688	0.464312	0.538205	0.461795				Average	0.0713765	0.0764093
SEM	2.20167	1.07336	2.60607	2.50803				SEM	0.0528969	0.0528969	0.0455102	0.0455102				SEM	0.105844	0.0944744						SEM	1.71095	0.719032	1.23098	2.15143				SEM	0.0739026	0.0739026	0.0540986	0.0540986				SEM	0.147805	0.108197
	Statistical test: RM two-way ANOVA								Statistical test: One sample t-test (0.5 hypothetical mean)								Statistical test: Two-tailed Student's t-test								Statistical test: RM two-way ANOVA								Statistical test: One sample t-test (0.5 hypothetical mean)								Statistical test: Two-tailed Student's t-test
	Dependent Variable: Devaluation state (Valued day vs. Devalued day)								CTL males		LBN males														Dependent Variable: Devaluation state (Valued day vs. Devalued day)								CTL males		LBN males
									Valued day	Devalued day	Valued day	Devalued day																					Valued day	Devalued day	Valued day	Devalued day
	ANOVA table	F (DFn, DFd)	P value	P value summary				P value (two tailed)	0.0141	0.0141	0.0186	0.0186					P value	0.476							ANOVA table	F (DFn, DFd)	P value	P value summary				P value (two tailed)	0.6349	0.6349	0.4793	0.4793					P value	0.9882
	Devaluation state x LBN condition	F (1, 14) = 0.002149	P = 0.9637	ns				P value Summary	*	*	*	*					P value summary	ns							Devaluation state x LBN condition	F (1, 10) = 4.001	F (1, 14) = 0.1659	P = 0.6899				P value Summary	ns	ns	ns	ns					P value summary	ns
	Devaluation state	F (1, 14) = 20.33	P = 0.0005	***																					Devaluation state	F (1, 10) = 22.29	F (1, 14) = 0.5006	P = 0.4909
	LBN condition	F (1, 14) = 4.053	P = 0.0637	ns																					LBN condition	F (1, 10) = 10.98	F (1, 14) = 3.399	P = 0.0865

## Sheet: Figure 5
Figure 5. Water-T-Maze in CTL and LBN mice
Figure 5A. Raw data for incorrect arm entries for spatial task in CTL and LBN mice (both sexes combined)								Figure 5B. Raw data for successful trials for spatial task in CTL and LBN mice (both sexes combined)								Figure 5C. Raw data for number of days taken to learn spatial task in CTL and LBN mice (both sexes combined)								Figure 5D. Raw data for incorrect arm entries for reversal learning in CTL and LBN mice (both sexes combined)								Figure 5E. Raw data for successful trials for reversal learning in CTL and LBN mice (both sexes combined)								Figure 5F. Raw data for number of days taken to learn Reversal Learning in CTL and LBN mice (both sexes combined)
	Day 1		Day 2						Day 1		Day 2														Day 1		Day 2						Day 1		Day 2
	CTL mice	LBN mice	CTL mice	LBN mice					CTL mice	LBN mice	CTL mice	LBN mice					CTL mice	LBN mice							CTL mice	LBN mice	CTL mice	LBN mice					CTL mice	LBN mice	CTL mice	LBN mice					CTL mice	LBN mice
	10	2	10	0					0	0.8	0	1					6	2							5	10	0	2					0.5	0	1	0.8					8	11
	8	0	0	0					0.2	1	1	1					3	2							3	9	0	1					0.7	0.1	1	0.9					4	10
	3	7	0	0					0.7	0.3	1	1					3	3							9	6	2	2					0.1	0.4	0.8	0.8					10	7
	2	2	1	0					0.8	0.8	0.9	1					2	2							7	1	0	0					0.3	0.9	1	1					6	2
	2	5	1	2					0.8	0.5	0.9	0.8					2	3							3	10	0	10					0.7	0	1	0					4
	2	7	3	0					0.8	0.3	0.7	1					4	3							9	7	2	1					0.1	0.3	0.8	0.9					10	8
	0	3	0	1					1	0.7	1	0.9					2	3							3	6	0	0					0.7	0.4	1	1					4	7
	5	3	1	0					0.5	0.7	0.9	1					3	3							5	10	0	9					0.5	0	1	0.1					6	16
	2	2	1	0					0.8	0.8	0.9	1					2	2							2	7	0	1					0.8	0.3	1	0.9					3	8
	1	1	1	1					0.9	0.9	0.9	0.9					2	2							5	9	0	10					0.5	0.1	1	0					6	3
	4		1						0.6		0.9						3								8		1						0.111111		0.9						6
	6		0						0.4		1						3								3		0						0.7		1						4
	6		4						0.4		0.6						4								10		2						0		0.8						13
	10		10						0		0						5								10		3						0		0.7						14
	5		0						0.5		1						3								5		0						0.5		1						5
Average	4.4	3.2	2.2	0.4				Average	0.56	0.68	0.78	0.96				Average	3.13333	2.5						Average	5.8	7.5	0.666667	3.6				Average	0.414074	0.25	0.933333	0.64				Average	6.86667	8
SEM	0.809468	0.757188	0.868496	0.221108				SEM	0.0809468	0.0757188	0.0868496	0.0221108				SEM	0.306542	0.166667						SEM	0.725062	0.885061	0.270214	1.3433				SEM	0.0740169	0.0885061	0.0270214	0.13433				SEM	0.882996	1.39443
	Statistical test: RM two-way ANOVA								Statistical test: RM two-way ANOVA								Statistical test: Two-tailed Student's t-test (Welch's correction)								Statistical test: RM two-way ANOVA								Statistical test: RM two-way ANOVA								Statistical test: Two-tailed Student's t-test
	Dependent Variable: Day (Day 1 vs. Day 2)								Dependent Variable: Day (Day 1 vs. Day 2)																Dependent Variable: Day (Day 1 vs. Day 2)								Dependent Variable: Day (Day 1 vs. Day 2)
	ANOVA table	F (DFn, DFd)	P value	P value summary					ANOVA table	F (DFn, DFd)	P value	P value summary					P value	0.08							ANOVA table	F (DFn, DFd)	P value	P value summary					ANOVA table	F (DFn, DFd)	P value	P value summary					P value	0.477
	Day x Group	F (1, 23) = 0.3357	P = 0.5680	ns					Day x Group	F (1, 23) = 0.3357	P = 0.5680	ns					P value summary	ns							Day x Group	F (1, 23) = 1.340	P = 0.2589	ns					Day x Group	F (1, 23) = 1.435	P = 0.2432	ns					P value summary	ns
	Day	F (1, 23) = 23.31	P < 0.0001	***					Day	F (1, 23) = 23.31	P < 0.0001	****													Day	F (1, 23) = 71.89	P < 0.0001	****					Day	F (1, 23) = 71.00	P < 0.0001	****
	Group	F (1, 23) = 2.234	P = 0.1486	ns					Group	F (1, 23) = 2.234	P = 0.1486	ns													Group	F (1, 23) = 5.284	P = 0.0309	*					Group	F (1, 23) = 5.102	P = 0.0337	*

## Sheet: Fig S1
Figure S1: Training data in random interval and random ratio contexts in CTL and LBN male mice
Fig S1A: Raw data for total lever presses in random ratio context in CTL and LBN male mice											Fig S1B: Raw data for response rate (lever press/min) in random ratio context in CTL and LBN male mice											Fig S1C: Raw data for reward rate (rewards/min) in random ratio context in CTL and LBN male mice											Fig S1D: Raw data for total lever presses in random interval context in CTL and LBN male mice											Fig S1E: Raw data for response rate (lever presses/min) in random interval context in CTL and LBN male mice
	CTL male mice											CTL male mice											CTL male mice											CTL male mice											CTL male mice
	Day 4	Day 5	Day 5	Day 6	Day 7	Day 8	Day 9	Day 10	Day 11			Day 4	Day 5	Day 5	Day 6	Day 7	Day 8	Day 9	Day 10	Day 11			Day 4	Day 5	Day 5	Day 6	Day 7	Day 8	Day 9	Day 10	Day 11			Day 4	Day 5	Day 5	Day 6	Day 7	Day 8	Day 9	Day 10	Day 11			Day 4	Day 5	Day 5	Day 6	Day 7
	CRF1	CRF1	CRF1	RR10	RR10	RR20	RR20	RR20	RR20			CRF1	CRF1	CRF1	RR10	RR10	RR20	RR20	RR20	RR20			CRF1	CRF1	CRF1	RR10	RR10	RR20	RR20	RR20	RR20			CRF1	CRF1	CRF1	RI30	RI30	RI60	RI60	RI60	RI60			CRF1	CRF1	CRF1	RI30	RI30
	(Maximum reinforcers = 5)	(Maximum reinforcers=15)	(Maximum reinforcers=30)	(Maximum reinforcers=15)	(Maximum reinforcers=15)	(Maximum reinforcers=15)	(Maximum reinforcers=15)	(Maximum reinforcers=15)	(Maximum reinforcers=15)			(Maximum reinforcers = 5)	(Maximum reinforcers=15)	(Maximum reinforcers=30)	(Maximum reinforcers=15)	(Maximum reinforcers=15)	(Maximum reinforcers=15)	(Maximum reinforcers=15)	(Maximum reinforcers=15)	(Maximum reinforcers=15)			(Maximum reinforcers = 5)	(Maximum reinforcers=15)	(Maximum reinforcers=30)	(Maximum reinforcers=15)	(Maximum reinforcers=15)	(Maximum reinforcers=15)	(Maximum reinforcers=15)	(Maximum reinforcers=15)	(Maximum reinforcers=15)			(Maximum reinforcers = 5)	(Maximum reinforcers=15)	(Maximum reinforcers=30)	(Maximum reinforcers=15)	(Maximum reinforcers=15)	(Maximum reinforcers=15)	(Maximum reinforcers=15)	(Maximum reinforcers=15)	(Maximum reinforcers=15)			(Maximum reinforcers = 5)	(Maximum reinforcers=15)	(Maximum reinforcers=30)	(Maximum reinforcers=15)	(Maximum reinforcers=15)
	5	15	30	158	168	65	114	68	57			0.5	1.74419	1.63934	7.62548	10.8527	10.7084	9.72696	25.1852	17.2727			0.5	1.74419	1.63934	0.723938	0.968992	2.47117	1.27986	5.55556	4.54545			5	15	30	252	425	1131	458	180	371			0.506586	1.35501	5.386	6.65786	7.85582
	5	15	30	177	138	66	74	91	58			0.101874	0.679656	1.2859	6.56772	2.3	3.24643	5.70547	5.66273	4.61416			0.101874	0.679656	1.2859	0.556586	0.233333	0.737826	1.15652	0.933416	1.19332			5	15	11	110	29	68	98	103	103			0.778816	0.679964	0.183333	1.83333	0.483333
	5	15	30	198	227	59	54	70	68			0.755287	1.9685	1.83711	5.26876	9.36855	6.50496	6.56136	10.9034	14.9451			0.755287	1.9685	1.83711	0.399148	0.619067	1.6538	1.8226	2.33645	3.2967			5	15	30	405	411	367	516	487	477			0.639386	1.89873	1.25786	7.30783	6.85
	5	15	30	165	114	51	78	52	78			0.628931	0.419229	2.99401	9.0411	8.52018	5.74972	13.1757	7.44986	15.8215			0.628931	0.419229	2.99401	0.821918	1.12108	1.69109	2.53378	2.149	3.0426			2	15	30	316	509	1174	435	757	748			0.0333333	3.5545	2.76498	5.44546	9.34803
	5	15	30	92	78	118	76	71	53			0.121714	1.36612	3.95778	5.66852	11.3537	9.38743	12.6036	11.8729	12.1839			0.121714	1.36612	3.95778	0.924214	2.18341	1.19332	2.48756	2.50836	3.44828			5	15	30	427	792	857	1121	986	532			1.63934	0.758725	2.83822	8.27039	14.3271
	5	15	30	135	230	104	58	77	69			0.471698	0.715308	2.22222	4.59653	5.25955	6.76203	6.18337	6.80212	4.76519			0.471698	0.715308	2.22222	0.510725	0.343014	0.975293	1.59915	1.32509	1.03591			5	15	30	150	336	477	333	253	460			0.542299	0.471254	2.06469	2.5	6.16288
Average	5	15	30	154.167	159.167	77.1667	75.6667	71.5	63.8333		Average	0.429917	1.14883	2.32273	6.46135	7.94245	7.05983	8.99275	11.3127	11.6004		Average	0.429917	1.14883	2.32273	0.656088	0.911482	1.45375	1.81325	2.46798	2.76038		Average	4.5	15	26.8333	276.667	417	679	493.5	461	448.5		Average	0.689961	1.45303	2.41585	5.33581	7.50452
SEM	0	0	0	15.063	25.0152	11.0677	8.6782	5.1817	3.84202		SEM	0.10874	0.259095	0.404639	0.672062	1.43189	1.08604	1.36241	2.94458	2.288		SEM	0.10874	0.259095	0.404639	0.0818624	0.290607	0.254348	0.240527	0.666205	0.56144		SEM	0.5	0	3.16667	53.2439	101.044	181.887	139.179	143.097	86.2155		SEM	0.215899	0.471452	0.720427	1.07346	1.84024
	LBN male mice											LBN male mice											LBN male mice											LBN male mice											LBN male mice
	Day 4	Day 5	Day 5	Day 6	Day 7	Day 8	Day 9	Day 10	Day 11			Day 4	Day 5	Day 5	Day 6	Day 7	Day 8	Day 9	Day 10	Day 11			Day 4	Day 5	Day 5	Day 6	Day 7	Day 8	Day 9	Day 10	Day 11			Day 4	Day 5	Day 5	Day 6	Day 7	Day 8	Day 9	Day 10	Day 11			Day 4	Day 5	Day 5	Day 6	Day 7
	CRF1	CRF1	CRF1	RR10	RR10	RR20	RR20	RR20	RR20			CRF1	CRF1	CRF1	RR10	RR10	RR20	RR20	RR20	RR20			CRF1	CRF1	CRF1	RR10	RR10	RR20	RR20	RR20	RR20			CRF1	CRF1	CRF1	RI30	RI30	RI60	RI60	RI60	RI60			CRF1	CRF1	CRF1	RI30	RI30
	(Maximum reinforcers = 5)	(Maximum reinforcers=15)	(Maximum reinforcers=30)	(Maximum reinforcers=15)	(Maximum reinforcers=15)	(Maximum reinforcers=15)	(Maximum reinforcers=15)	(Maximum reinforcers=15)	(Maximum reinforcers=15)			(Maximum reinforcers = 5)	(Maximum reinforcers=15)	(Maximum reinforcers=30)	(Maximum reinforcers=15)	(Maximum reinforcers=15)	(Maximum reinforcers=15)	(Maximum reinforcers=15)	(Maximum reinforcers=15)	(Maximum reinforcers=15)			(Maximum reinforcers = 5)	(Maximum reinforcers=15)	(Maximum reinforcers=30)	(Maximum reinforcers=15)	(Maximum reinforcers=15)	(Maximum reinforcers=15)	(Maximum reinforcers=15)	(Maximum reinforcers=15)	(Maximum reinforcers=15)			(Maximum reinforcers = 5)	(Maximum reinforcers=15)	(Maximum reinforcers=30)	(Maximum reinforcers=15)	(Maximum reinforcers=15)	(Maximum reinforcers=15)	(Maximum reinforcers=15)	(Maximum reinforcers=15)	(Maximum reinforcers=15)			(Maximum reinforcers = 5)	(Maximum reinforcers=15)	(Maximum reinforcers=30)	(Maximum reinforcers=15)	(Maximum reinforcers=15)
	5	15	30	192	176	58	70	68	88			0.931099	1.31234	3.88098	6.59341	7.72947	5.90031	12.5	11.1111	15.942			0.931099	1.31234	3.88098	0.51511	0.658762	1.52594	2.67857	2.45098	2.71739			5	15	30	177	906	764	382	229	571			0.655308	1.27443	1.91939	3.26267	16.3008
	5	15	30	116	138	80	109	80	52			0.716332	1.36737	3.861	12.1849	19.7991	24.024	15.616	23.1884	19.2593			0.716332	1.36737	3.861	1.57563	2.15208	4.5045	2.149	4.34783	5.55556			5	15	30	623	908	904	689	473	851			0.367647	0.803428	2.21729	10.3833	15.1333
	2	15	30	186	112	50	83	83	94			0.0333333	0.662837	1.14373	6.06852	5.91653	6.26566	6.57686	6.76447	9.81211			0.0333333	0.662837	1.14373	0.489396	0.792393	1.8797	1.18859	1.22249	1.56576			5	15	30	344	343	482	534	440	617			0.146757	1.57068	1.79964	6.20043	9.0192
	5	15	30	108	149	54	87	109	67			0.245459	1.71429	1.77515	4.72648	4.82669	3.53635	5.26634	7.40489	9.82405			0.245459	1.71429	1.77515	0.656455	0.485909	0.982318	0.90799	1.01902	2.19941			5	15	30	274	320	264	353	359	371			0.716332	1.31004	1.49626	4.94406	5.33333
	5	15	30	145	226	74	131	139	111			1.33333	1.68161	2.15054	12.9812	20.2147	12.7148	21.2318	19.8571	24.1304			1.33333	1.68161	2.15054	1.34288	1.34168	2.57732	2.43112	2.14286	3.26087			5	15	30	851	839	962	972	997	1154			0.496032	1.6538	2.05479	15.9363	17.3419
	5	15	30	110	166	80	83	57	68			0.625	2.59516	2.2779	8.39695	14.5614	8.7146	11.4958	9.62838	11.093			0.625	2.59516	2.2779	1.14504	1.31579	1.63399	2.07756	2.53378	2.44698			5	15	30	266	626	1133	887	1034	896			0.126678	0.891795	2.46305	4.78159	10.4333
	0	15	30	134	126	72	70	69	80			0	1.63043	0.5	5.17375	12.6633	8.54093	10.8192	14.5263	19.6078			0	1.63043	0.5	0.579151	1.50754	1.77936	2.31839	3.15789	3.67647			5	15	30	564	778	988	615	508	280			0.10352	1.26582	3.53774	9.4	14.8134
	5	15	30	246	170	81	87	128	67			0.230203	1.08147	2.88462	6.65765	8.49151	7.57009	9.38511	12.4878	9.0175			0.230203	1.08147	2.88462	0.405954	0.749251	1.40187	1.61812	1.46341	2.01884			5	15	30	427	726	776	702	624	494			1.65017	2.14286	1.60428	7.5602	15.5062
	5	15	30	208	166	76	73	57	77			0.243309	0.869565	1.94175	6.03423	6.99536	6.5915	8.00439	9.96503	9.08019			0.243309	0.869565	1.94175	0.435161	0.632111	1.30095	1.64474	2.62238	1.76887			5	15	30	415	458	459	386	392	541			0.320102	0.854701	1.4985	6.91667	8.19613
Average	4.11111	15	30	160.556	158.778	69.4444	88.1111	87.7778	78.2222		Average	0.48423	1.43501	2.26841	7.64634	11.2442	9.31758	11.2106	12.7704	14.1963		Average	0.48423	1.43501	2.26841	0.793864	1.07061	1.95399	1.89045	2.32896	2.80113		Average	5	15	30	437.889	656	748	613.333	561.778	641.667		Average	0.509171	1.30751	2.06566	7.70948	12.4531
SEM	0.611111	0	0	16.4309	11.0777	4.0384	6.68216	10.1472	5.8542		SEM	0.149616	0.189426	0.377724	0.996078	1.95159	2.01965	1.63362	1.85321	1.89156		SEM	0.149616	0.189426	0.377724	0.146744	0.181756	0.351401	0.196879	0.346208	0.412691		SEM	0	0	0	70.1939	77.3023	96.143	74.1983	92.9883	92.2403		SEM	0.160913	0.145381	0.214054	1.27263	1.42139
	Statistical test: RM two-way ANOVA											Statistical test: RM two-way ANOVA											Statistical test: RM two-way ANOVA											Statistical test: RM two-way ANOVA											Statistical test: RM two-way ANOVA
	Dependent variable: Day											Dependent variable: Day											Dependent variable: Day											Dependent variable: Day											Dependent variable: Day
	ANOVA table	F (DFn, DFd)	P value	P value summary								ANOVA table	F (DFn, DFd)	P value	P value summary								ANOVA table	F (DFn, DFd)	P value	P value summary								ANOVA table	F (DFn, DFd)	P value	P value summary								ANOVA table	F (DFn, DFd)	P value	P value summary
	Day x LBN condition	F (8, 104) = 0.4029	P=0.9167	ns								Day x LBN condition	F (8, 104) = 0.5365	P=0.8266	ns								Day x LBN condition	F (8, 104) = 0.2567	P=0.9781	ns								Day x LBN condition	F (8, 104) = 0.8654	P=0.5482	ns								Day x LBN condition	F (8, 104) = 1.254	P=0.2757	ns
	Day	F (3.189, 41.46) = 72.33	P<0.0001	****								Day	F (2.643, 34.36) = 34.93	P<0.0001	****								Day	F (3.072, 39.94) = 19.85	P<0.0001	****								Day	F (3.330, 43.29) = 33.63	P<0.0001	****								Day	F (3.654, 47.50) = 28.01	P<0.0001	****
	LBN condition	F (1, 13) = 0.7166	P=0.4126	ns								LBN condition	F (1, 13) = 0.9662	P=0.3436	ns								LBN condition	F (1, 13) = 0.2468	P=0.6276	ns								LBN condition	F (1, 13) = 1.627	P=0.2244	ns								LBN condition	F (1, 13) = 1.447	P=0.2505	ns
[truncated: 14 more columns]

## Sheet: Fig S2
Figure S2: Training data in random interval and random ratio contexts in LBN females
Fig S2A: Raw data for total lever presses in random ratio context in CTL and LBN females											Fig S2B: Raw data for response rate (lever press/min) in random ratio context in CTL and LBN females											Fig S2C: Raw data for reward rate (rewards/min) in random ratio context in CTL and LBN females											Fig S2D: Raw data for total lever presses in random interval context in CTL and LBN females											Fig S2E: Raw data for response rate (lever presses/min) in random interval context in CTL and LBN females
	CTL female mice											CTL female mice											CTL female mice											CTL female mice											CTL female mice
	Day 4	Day 5	Day 5	Day 6	Day 7	Day 8	Day 9	Day 10	Day 11			Day 4	Day 5	Day 5	Day 6	Day 7	Day 8	Day 9	Day 10	Day 11			Day 4	Day 5	Day 5	Day 6	Day 7	Day 8	Day 9	Day 10	Day 11			Day 4	Day 5	Day 5	Day 6	Day 7	Day 8	Day 9	Day 10	Day 11			Day 4	Day 5	Day 5	Day 6	Day 7
	CRF1	CRF1	CRF1	RR10	RR10	RR20	RR20	RR20	RR20			CRF1	CRF1	CRF1	RR10	RR10	RR20	RR20	RR20	RR20			CRF1	CRF1	CRF1	RR10	RR10	RR20	RR20	RR20	RR20			CRF1	CRF1	CRF1	RI30	RI30	RI60	RI60	RI60	RI60			CRF1	CRF1	CRF1	RI30	RI30
	(Maximum reinforcers = 5)	(Maximum reinforcers=15)	(Maximum reinforcers=30)	(Maximum reinforcers=15)	(Maximum reinforcers=15)	(Maximum reinforcers=15)	(Maximum reinforcers=15)	(Maximum reinforcers=15)	(Maximum reinforcers=15)			(Maximum reinforcers = 5)	(Maximum reinforcers=15)	(Maximum reinforcers=30)	(Maximum reinforcers=15)	(Maximum reinforcers=15)	(Maximum reinforcers=15)	(Maximum reinforcers=15)	(Maximum reinforcers=15)	(Maximum reinforcers=15)			(Maximum reinforcers = 5)	(Maximum reinforcers=15)	(Maximum reinforcers=30)	(Maximum reinforcers=15)	(Maximum reinforcers=15)	(Maximum reinforcers=15)	(Maximum reinforcers=15)	(Maximum reinforcers=15)	(Maximum reinforcers=15)			(Maximum reinforcers = 5)	(Maximum reinforcers=15)	(Maximum reinforcers=30)	(Maximum reinforcers=15)	(Maximum reinforcers=15)	(Maximum reinforcers=15)	(Maximum reinforcers=15)	(Maximum reinforcers=15)	(Maximum reinforcers=15)			(Maximum reinforcers = 5)	(Maximum reinforcers=15)	(Maximum reinforcers=30)	(Maximum reinforcers=15)	(Maximum reinforcers=15)
	1	15	30	74	110	47	62	92	86			0.0166667	1.02881	1.93548	6.99433	19.7487	14.5963	22.4638	6.9434	13.3748			0.0166667	1.02881	1.93548	1.41777	2.693	4.65839	5.43478	1.13208	2.33281			3	13	30	461	740	548	436	387	525			0.05	0.216667	4.07056	7.68333	12.3333
	5	15	30	241	132	81	86	87	67			0.149254	1.40449	1.40647	5.79606	8.13309	5.12658	5.88235	7.99632	9.43662			0.149254	1.40449	1.40647	0.36075	0.924214	0.949367	1.02599	1.37868	2.11268			5	15	30	281	327	374	213	419	302			0.759878	1.05634	1.96464	5.14652	5.45
	0	15	15	108	213	124	97	83	58			0	0.498339	0.25	5.36513	12.7013	7.50605	17.5407	13.9966	9.46166			0	0.498339	0.25	0.25	0.25	0.90799	2.71248	2.52951	2.44698			4	1	30	195	403	158	787	479	474			0.0666667	0.0166667	0.90307	3.25	6.71667
	5	15	30	148	199	66	75	70	56			0.0838926	0.681818	1.79641	2.48114	3.50846	4.06654	5.20111	6.30631	7.22581			0.0838926	0.681818	1.79641	0.251467	0.264457	0.924214	1.04022	1.35135	1.93548			5	15	30	138	201	392	304	283	93			0.385208	0.977199	1.60171	2.3	3.35
	5	15	30	107	129	83	86	59	69			0.611995	1.94301	2.38663	5.59623	10.2953	12.4438	17.0297	13.981	13.1429			0.611995	1.94301	2.38663	0.784519	1.19713	2.24888	2.9703	3.5545	2.85714			5	15	30	231	500	1258	986	804	733			0.301568	2.10674	7.22892	5.24642	11.4679
	5	15	30	193	161	49	58	68	104			1.37741	0.291659	0.882872	3.21667	5.05812	4.65779	5.45626	7.10554	16.5605			1.37741	0.291659	0.882872	0.216667	0.471254	1.42586	1.4111	1.5674	2.38854			5	15	30	155	505	520	506	711	554			1.51515	0.897129	0.875912	2.66323	9.26266
	5	15	30	132	170	94	42	85	56			0.554324	0.574053	2.89296	6.36145	9.2291	8.10345	7.95455	18.5996	14.4703			0.554324	0.574053	2.89296	0.722892	0.814332	1.2931	2.84091	3.28228	3.87597			5	15	30	264	639	851	599	330	352			0.215332	1.30435	3.861	5.60867	11.1266
Average	3.71429	15	27.8571	143.286	159.143	77.7143	72.2857	77.7143	70.8571		Average	0.399077	0.917454	1.65012	5.11586	9.81057	8.0715	11.6469	10.7041	11.9532		Average	0.399077	0.917454	1.65012	0.572009	0.944912	1.77254	2.49083	2.11368	2.56423		Average	4.57143	12.7143	30	246.429	473.571	585.857	547.286	487.571	433.286		Average	0.470543	0.939298	2.9294	4.55688	8.52959
SEM	0.837066	0	2.14286	21.5646	14.3683	10.1787	7.27263	4.56547	6.81884		SEM	0.188593	0.220502	0.338002	0.624583	2.02843	1.53045	2.7056	1.81057	1.25251		SEM	0.188593	0.220502	0.338002	0.166231	0.320237	0.512923	0.587251	0.377897	0.244163		SEM	0.297381	1.9726	0	40.9831	69.1437	137.44	102.077	74.2608	77.7829		SEM	0.196145	0.262159	0.868391	0.72525	1.29083
	LBN female mice											LBN female mice											LBN female mice											LBN female mice											LBN female mice
	Day 4	Day 5	Day 5	Day 6	Day 7	Day 8	Day 9	Day 10	Day 11			Day 4	Day 5	Day 5	Day 6	Day 7	Day 8	Day 9	Day 10	Day 11			Day 4	Day 5	Day 5	Day 6	Day 7	Day 8	Day 9	Day 10	Day 11			Day 4	Day 5	Day 5	Day 6	Day 7	Day 8	Day 9	Day 10	Day 11			Day 4	Day 5	Day 5	Day 6	Day 7
	CRF1	CRF1	CRF1	RR10	RR10	RR20	RR20	RR20	RR20			CRF1	CRF1	CRF1	RR10	RR10	RR20	RR20	RR20	RR20			CRF1	CRF1	CRF1	RR10	RR10	RR20	RR20	RR20	RR20			CRF1	CRF1	CRF1	RI30	RI30	RI60	RI60	RI60	RI60			CRF1	CRF1	CRF1	RI30	RI30
	(Maximum reinforcers = 5)	(Maximum reinforcers=15)	(Maximum reinforcers=30)	(Maximum reinforcers=15)	(Maximum reinforcers=15)	(Maximum reinforcers=15)	(Maximum reinforcers=15)	(Maximum reinforcers=15)	(Maximum reinforcers=15)			(Maximum reinforcers = 5)	(Maximum reinforcers=15)	(Maximum reinforcers=30)	(Maximum reinforcers=15)	(Maximum reinforcers=15)	(Maximum reinforcers=15)	(Maximum reinforcers=15)	(Maximum reinforcers=15)	(Maximum reinforcers=15)			(Maximum reinforcers = 5)	(Maximum reinforcers=15)	(Maximum reinforcers=30)	(Maximum reinforcers=15)	(Maximum reinforcers=15)	(Maximum reinforcers=15)	(Maximum reinforcers=15)	(Maximum reinforcers=15)	(Maximum reinforcers=15)			(Maximum reinforcers = 5)	(Maximum reinforcers=15)	(Maximum reinforcers=30)	(Maximum reinforcers=15)	(Maximum reinforcers=15)	(Maximum reinforcers=15)	(Maximum reinforcers=15)	(Maximum reinforcers=15)	(Maximum reinforcers=15)			(Maximum reinforcers = 5)	(Maximum reinforcers=15)	(Maximum reinforcers=30)	(Maximum reinforcers=15)	(Maximum reinforcers=15)
	5	15	30	135	203	85	91	82	38			0.489237	2.52101	2.60417	10.1657	16.5985	17.4538	12.381	11.2792	25			0.489237	2.52101	2.60417	1.12952	1.22649	3.08008	2.04082	2.06327	9.86842			5	15	30	256	323	596	487	307	626			0.230947	0.940439	2.21893	8.17891	9.79381
	5	15	30	245	170	46	64	80	88			1.93798	1.21163	1.69205	9.41222	9.37672	7.09877	11.5315	17.2043	14.2395			1.93798	1.21163	1.69205	0.576258	0.827358	2.31481	2.7027	3.22581	2.42718			5	15	30	394	368	309	369	475	825			0.263574	0.641574	2.29533	7.45224	7.24409
	5	15	30	131	183	80	87	130	60			0.48216	1.25313	2.59291	8.49546	10.6893	11.9403	9.56044	12.4046	14.3885			0.48216	1.25313	2.59291	0.972763	0.876168	2.23881	1.64835	1.4313	3.59712			5	15	30	330	504	527	492	1134	1211			1.38122	0.533428	2.10526	6.52561	11.8365
	5	15	30	237	146	0	53	68	81			0.412541	1.06007	4.44444	17.0259	7.33668	0	6.73443	10.4294	27.931			0.0833333	1.06007	4.44444	1.07759	0.753769	0	1.90597	2.30061	5.17241			5	15	30	794	709	1588	1717	1300	1271			2.24215	5.22648	3.83142	14.9614	16.4044
	5	15	30	164	214	63	60	58	95			0.162443	0.371012	0.979752	5.75439	17.953	10.2773	21.2014	14.8718	18.5185			0.162443	0.371012	0.979752	0.526316	1.25839	2.44698	5.30035	3.84615	2.92398			5	15	30	362	1421	1894	1416	958	886			0.897666	0.434783	0.822594	6.70122	23.6833
	5	15	30	96	186	46	65	57	74			0.375375	1.72018	5.79151	13.9535	19.5789	12.8852	19.0058	16.1473	20.5556			0.375375	1.72018	5.79151	2.18023	1.57895	4.20168	4.38596	4.24929	4.16667			5	15	30	667	979	1010	1112	788	867			0.485437	1.41509	3.27869	11.2139	18.0794
	5	15	30	198	202	48	117	58	78			0.175747	1.72018	2.04499	11.6676	17.5652	7.35069	7.55814	7.76439	14.7727			0.175747	1.72018	2.04499	0.883913	1.30435	2.29709	0.968992	2.00803	2.84091			5	15	30	801	894	863	862	668	919			0.854701	1.61812	3.46021	15.8238	27.2561
	5	15	30	132	90	98	87	49	69			0.546448	1.24172	2.38095	7.72834	8.24176	13.9403	14.4279	13.881	23.1544			0.546448	1.24172	2.38095	0.87822	1.37363	2.13371	2.48756	4.24929	5.03356			5	15	30	413	747	896	650	448	623			0.094518	1.68919	2.20103	7.68086	13.5204
	0	15	30	135	219	65	74	55	79			0	0.886525	4.28571	17.6933	19.873	15.2941	18.593	16.6667	20.9549			0	0.886525	4.28571	1.96592	1.36116	3.52941	3.76884	4.54545	3.97878			5	15	30	786	984	1133	1063	1089	1035			0.166113	3.59712	3.18134	13.1	17.9137
Average	4.44444	15	30	163.667	179.222	59	77.5556	70.7778	73.5556		Average	0.509104	1.33172	2.97961	11.3218	14.1348	10.6934	13.4437	13.4054	19.9461		Average	0.472525	1.33172	2.97961	1.1323	1.17336	2.4714	2.80106	3.10214	4.44545		Average	5	15	30	533.667	769.889	979.556	907.556	796.333	918.111		Average	0.735147	1.78847	2.59942	10.182	16.1924
SEM	0.555556	0	0	17.2659	13.4812	9.59601	6.64603	8.30458	5.5805		SEM	0.188632	0.202068	0.512863	1.37971	1.70959	1.75747	1.74054	1.06172	1.63825		SEM	0.19443	0.202068	0.512863	0.190911	0.0951012	0.387571	0.469446	0.390768	0.747783		SEM	0	0	0	74.7966	115.775	168.861	153.101	115.474	75.3428		SEM	0.235771	0.53634	0.308582	1.22166	2.14805
	Statistical test: RM two-way ANOVA											Statistical test: RM two-way ANOVA											Statistical test: RM two-way ANOVA											Statistical test: RM two-way ANOVA											Statistical test: RM two-way ANOVA
	Dependent variable: Day											Dependent variable: Day											Dependent variable: Day											Dependent variable: Day											Dependent variable: Day
	ANOVA table	F (DFn, DFd)	P value	P value summary								ANOVA table	F (DFn, DFd)	P value	P value summary								ANOVA table	F (DFn, DFd)	P value	P value summary								ANOVA table	F (DFn, DFd)	P value	P value summary								ANOVA table	F (DFn, DFd)	P value	P value summary
	Day x LBN condition	F (8, 112) = 0.8015	P=0.6025	ns								Day x LBN condition	F (8, 112) = 2.262	P=0.0280	*								Day x LBN condition	F (8, 112) = 1.316	P=0.2428	ns								Day x LBN condition	F (8, 112) = 2.979	P=0.0046	**								Day x LBN condition	F (8, 112) = 3.305	P=0.0020	**
	Day	F (2.841, 39.77) = 69.89	P<0.0001	****								Day	F (3.355, 46.97) = 40.74	P<0.0001	****								Day	F (3.707, 51.89) = 16.20	P<0.0001	****								Day	F (2.568, 35.96) = 37.10	P<0.0001	****								Day	F (2.857, 40.00) = 32.20	P<0.0001	****
	LBN condition	F (1, 14) = 0.5045	P=0.4892	ns								LBN condition	F (1, 14) = 8.938	P=0.0097	**								LBN condition	F (1, 14) = 6.539	P=0.0228	*								LBN condition	F (1, 14) = 8.471	P=0.0114	*								LBN condition	F (1, 14) = 8.911	P=0.0098	**
												Sidak's post hoc test																						Sidak's post hoc test											Sidak's post hoc test
												CTL female mice v/s LBN female mice																						CTL female mice v/s LBN female mice											CTL female mice v/s LBN female mice
													Response rate of CTL	Response rate of LBN	P value	P value summary																			Total lever presses of CTL	Total lever presses of LBN	P value	P value summary								Response rate of CTL	Response rate of LBN	P value	P value summary
													female mice (lever presses/min)	female mice (lever presses/min)																					female mice	female mice										female mice (lever presses/min)	female mice (lever presses/min)
												Day 6	5.11586	11.3218	0.0158	*																		Day 6	246.429	533.667	0.0488	*							Day 6	4.55688	10.182	0.0156	*
												Day 11	11.9532	19.9461	0.0154	*																		Day 11	433.286	918.111	0.005	**							Day 11	7.34404	15.3019	0.0061	**
[truncated: 14 more columns]
